# Supplementary material for: Ion dynamics underlying the seizure delay effect of low-frequency electrical stimulation
Source: PLoS Comput Biol. 2025 Dec 29;21(12):e1013838. doi: 10.1371/journal.pcbi.1013838 (PMC12758816; doi:10.1371/journal.pcbi.1013838)
Supplement: S1 Table — The parameters marked with * are different from modified Epileptor-2. The original Epileptor-2 equations are defined in [31]. The decision to modify certain parameters was driven by the aim to obtain a noise-free model that reliably generates periodic seizures. Additionally, we sought to ensure that the membrane potential amplitude of the model closely matches the experimental data. (XLSX) [file pcbi.1013838.s005.xlsx]

## Sheet: Sheet 1
Parameter	Description	Value
γ	Volume ratio	10
δK	Concentration increments at spike for potassium dynamics	0.02 mM
δNa	Concentration increments at spike for sodium dynamics	0.03 mM
δx	Concentration increments at spike for synaptic depression	0.01
Kbath	Potassium concentration in the bath	8.5 mM
[K⁺]ₒ⁰	Initial extracellular potassium concentration	3.0 mM
[Na⁺]ᵢ⁰	Initial intracellular sodium concentration	10.0 mM
τₖ	Time constant for potassium dynamics	10.0 s *
τₙₐ	Time constant for sodium dynamics	20.0 s *
τₘ	Time constant for membrane potential	0.01 s *
τₓ	Time constant for synaptic depression	2.0 s
ρ	Maximum pump flux	0.2 mM/s *
υₘₐₓ	Maximal rate of the firing rate function	100.0 Hz *
Vth	Threshold potential	5.0 mV *
gexc	Conductance of the excitatory population	5.0 *
gL	Conductance of the leak flux	1.0
gK	Conductance of the potassium flux	0.5
kv	Gain of the firing rate function	20mV *
